# Supplementary material for: Validation of a Behavior Test for Predicting Puppies’ Suitability as Detection Dogs
Source: Animals (Basel). 2021 Apr 1;11(4):993. doi: 10.3390/ani11040993 (PMC8065730; doi:10.3390/ani11040993)
Supplement: Supplementary file 1 [file animals-11-00993-s001.xlsx]

## Sheet: Table S1
Item	Description	Score	Definition
Reward Arousal	ability to maintain composure while waiting to retrieve a reward thrown just out of reach	1	Extreme agitation evidenced by constant vocalizing and panting, turning to bite handler/leash, frothing at the mouth, jumping, spinning, lunging at end of leash. Agitation increases over the interval. Dog is difficult to handle/control.
		2	Moderately agitated evidenced by excessive vocalizing and/or panting, turning to bite handler/leash, frothing at the mouth, jumping, spinning, choking for majority of the time. Agitation may be on and off. Dog may be difficult to handle/control.
		3	Dog displays some agitation behaviors (whining, occasionally barking, fidgety) for some portion of the interval.
		4	Dog shows only minor or infrequent agitation behaviors, is able to eventually settle.
		5	Dog does not display any agitation behaviors (no vocalizing, excessive panting, etc.). No difficulty in handling/controlling dog (steady tension towards reward is ok).
Reward Focus	ability to maintain focus on reward despite distractions	1	Dog does not visually fixate on reward even prior to distraction.
		2	Distraction causes dog to break focus, does not refocus on reward even with encouragement.
		3	Distraction causes dog to break focus, but is able to refocus with encouragement/redirection.
		4	Dog notices dropped object but quickly refocuses on reward.
		5	Dog immediately visually fixates on reward and never breaks focus during entirety of interval.
Reward Persistence	amount of time and effort dog spends attempting to recover an inaccessible reward	1	Dog makes no attempt to obtain reward during the entire interval (e.g., wanders away from apparatus).
		2	Dog makes initial attempt to obtain reward but quickly loses interest.
		3	Dog makes intermittent attempts to obtain reward, but leaves and looks for easier options (e.g., searches in surrounding areas).
		4	Dog persists in attempting to obtain reward for the majority of the interval, may seek alternative routes or briefly leave but quickly returns.
		5	Dog persists in attempting to obtain reward throughout entire interval.
Hunt	willingness and ability to investigate areas using nose	1	Dog does not actively investigating areas, runs around aimlessly. Needs constant redirection from handler, but unresponsive to redirection.
		2	Dog explores/investigates but requires frequent redirection.
		3	Dog constantly investigates available environment, clearing ground and moving on, but needs some direction from handler.
		4	Dog constantly and methodically investigates available environment, working in an instinctive pattern, efficiently clearing areas. Minimal handler direction required.
		5	Dog constantly and methodically hunts, working in an instinctive pattern, efficiently clearing areas. No handler direction required.
Air Scenting	ability to consistently and efficiently utilize air currents to locate odor source	1	Dog does not air scent.
		2	Dog uses air currents to detect odor, but will rely on visual cues to investigate.
		3	Dog consistently and efficiently utilizes air currents, but may at times engage in visual-based search, and slightly hang up in odor pools.
		4	Dog consistently and efficiently utilizes air currents, ignoring objects and visual targets. Dog may utilize visual targets when close to source. Very minimally hangs up in odor pools.
		5	Dog consistently and efficiently utilizes air currents to directly locate source without investigating visual targets. Obedient to odor.
Task Engagement	level of independent engagement when searching	1	Dog never engages in task even with encouragement
		2	Dog requires excessive handler direction to initially engage and to re-engage in task after reward is removed, may be handler dependent causing lack of task engagement.
		3	Dog initially engages in task but may diminish throughout evaluation and requires handler direction to re-engage.
		4	Dog requires minimal direction from handler to engage in task.
		5	Dog is engaged in task and is completely independent of handler.
Working Arousal	level of behavioral and physiological arousal while searching	1	Extreme arousal evidenced by frantically running around, lack of body awareness (i.e., running into people or objects), searching with an open mouth/panting, whining or barking, frothing at the mouth, with agitation increasing over the course of the searches. Danger of over-heating. Dog may urinate multiple times during task. Arousal interferes with ability to work (e.g., trouble locating source …
		2	Moderate arousal evidenced by searching with an open mouth/panting, whining or barking, frothing at the mouth, affecting dogs’ ability to work efficiently.
		3	Intermittent open-mouth searching, but closes mouth when in odor. Mildly erratic but comes under control when in odor. Arousal is generally mild or decrease over the course of the searches. Does not interfere with dogs’ ability to work.
		4	Closed-mouth searching, mild arousal may occur initially but is quickly eliminated. Does not interfere with dogs’ ability to work.
		5	Closed-mouth searching (neglecting heat factors), no vocalizations, dog is in control of body.
Reward Possession	desire to play with and hold a toy reward, including the force and determination to maintain grip on the reward.	1	Dog does not pick up rewards.
		2	Dog picks up rewards, dropping occasionally.
		3	Dog takes and holds rewards, will tug but may surrender or drop reward after a short period of no interaction from handler.
		4	Dog takes and holds rewards, tugs intensely, holds onto reward with no interaction from handler, but will give up the reward when asked.
		5	Dog takes and holds rewards, tugs intensely, holds onto reward with no interaction from handler, will not give up reward without physical removal
Handler Engagement	responsiveness and eagerness to interact with handler	1	Dog is not responsive to handler prompts during work; will not engage handler for praise or interaction with reward.
		2	Dog needs extensive handler prompting before complying. Dog may return to handler with reward briefly but either drops reward and does not seek interaction or runs away with reward.
		3	Dog is responsive to handler during task, and offers interaction when solicited by handler. Will disengage when handler stops interaction.
		4	Dog responds to handler prompts during work with minimal prompting, and immediately offers interaction after rewarded without being enticed. Will disengage when handler stops interaction.
		5	Dog is immediately responsive to handler when prompted. When rewarded dog immediately returns to handler for interaction without being enticed, persistently soliciting interaction even if handler disengages.
Table S1. Scoring definitions for all items in the Performance test.

## Sheet: Table S2
	Age
	3 mo	5 mo	11 mo	Final
Novel Object	inflatable tiger figure	dinosaur statue	life-size tiger statue (e.g., Dollion et al., 2019)	life-size bear statue (e.g., Dollion et al., 2019)
Sudden Appearance	hooded figure (e.g., Bray et al., 2019)	paper-filled trash bag pulled by rope (e.g., Bray et al., 2020; Sherman et al., 2015)	Inflatable dolphin on moving cart	pesron wearing ghillie suit
Acoustic Startle	metal sheet dropped on concrete (e.g., Sherman et al., 2015)	metal sheet dropped on concrete (e.g., Sherman et al., 2015)	remote-start Shop Vac	horn (e.g., Menuge et al., 2021)
Animated Object	remote-controlled racecar (small) (e.g., Sherman et al., 2015)	remote-controlled racecar (medium) (e.g., Sherman et al., 2015)	electric fan with plastic ribbons attached to it (e.g., Merola et al., 2012)	inflatable dancing tube man (e.g., Smith et al., 2020)
Table S2. Stimuli used in the Emotional Reactivity Test at each time point. Source or reference reported where applicable.
References:
Dollion, N., Paulus, A., Champagne, N., St-Pierre, N., St-Pierre, E., Trudel, M., Plusquellec, P. (2019) Fear/Reactivity in working dogs: An analysis of 37 years of behavioural data from the Mira Foundation’s future service dogs. Applied Animal Behaviour Science, 221.
Bray, E. E., Levy, K. M., Kennedy, B. S., Duffy, D. L., Serpell, J. A., & MacLean, E. L. (2019). Predictive Models of Assistance Dog Training Outcomes Using the Canine Behavioral Assessment and Research Questionnaire and a Standardized Temperament Evaluation. Frontiers in veterinary science, 6, 49.
Bray, E.E., Gruen, M., Gnanadesikan, G.E., Horschler, D.J., Levy, K., Kennedy, B.S., Hare, B., MacLean, E. (2020) Cognitive characteristics of 8- to 10-week-old assistance dog puppies. Animal Behaviour, 166:193–206.
Menuge, F., Marcet-Rius, M., Jochem, M., François, O., Assali, C., Chabaud, C., Teruel, E., Guillemot, J., Pageat, P. (2021) Early Evaluation of Fearfulness in Future Guide Dogs for Blind People. Animals,, 11, 412.
Merola, I., Prato-Previde, E., Marshall-Pescini, S. (2012) Dogs' Social Referencing towards Owners and Strangers. PLoS ONE 7(10): e47653.
Sherman, B.L., Gruen, M.E., Case, B.C., Foster, M.L., Fish, R.E., Lazarowski, L., DePuy, V., Dorman, D.C. (2015) A test for the evaluation of emotional reactivity in Labrador retrievers used for explosives detection. Journal of Veterinary Behavior, 10, 94-102.
Smith, B. P., Jaques, N. B., Appleby, R.G., Morris, S., Jordan, N. R. (2020) Automated shepherds: responses of captive dingoes to sound and an inflatable, moving effigy. Pacific Conservation Biology.

## Sheet: Table S3
Score	Definition
1	Severe concern or fear reaction when exposed to stimulus that interferes with dog's ability to maintain work despite encouragement. Signs may include a moderate to severe change in energy (slowing down or speeding up) and/or very tense body language. Shows strong reluctance to approach stimulus despite encouragement. Dog may exhibit strong coping strategy of avoidance, moving away, or releasing e…
2	Moderate concern or startle when exposed to stimulus that interferes with dog's ability to maintain work without encouragement. Signs may include a moderate change in energy (slowing down or speeding up) and/or moderate tense body language and slow to habituate. Shows some reluctance to approach novel objects even with encouragement. Dog may exhibit coping strategy of moving away slightly, or rel…
3	Mild signs of concern or startle when exposed to stimulus. Signs may include a mild to moderate change in energy (slowing down or speeding up) and/or mild to moderate tense body language with rapid return to normal. Shows mild reluctance to approach and investigate but will do so with encouragement. Maintains work.
4	Very mild signs of concern or startle when exposed to stimulus. Signs may include a very slight change in energy (slowing down or speeding up) and/or slightly tense body language with almost immediate return to normal. Will generally approach and investigate object once over initial concerns. Maintains work.
5	No startle response, fear or apprehension in response to stimulus. Will readily approach and investigate. Maintains work.
Table S3. Scoring definitions for all items in the ERT, adapted from the IWDR Behavior Checklist.

## Sheet: Table S4
Item	Description	Score	Definition
Anxious In Unfamiliar Situations	Initially anxious during first visits to unfamiliar locations.	1	Very strong anxiety in unfamiliar locations. Fails to recover to previous level of composure and responsiveness. Signs may include tongue flicking, whining, fast jerky movements, escape behavior, inhibited, compressed, clinging to handler. Does not maintain work.
		2	Pronounced anxiety to unfamiliar locations and slow recovery. Signs may include moderate restlessness, panting, whining, fast jerky movements, inhibited, compressed, escape behavior, seeking some handler support. Maintains work with encouragement.
		3	Mild or moderate signs of anxiety in unfamiliar locations. Recovers quickly. Signs may include frequent tongue flicking, moderate restlessness or slowing, mild loss of responsiveness to work.
		4	Initial slight signs of anxiety in unfamiliar locations. Recovers very quickly and remains able to work and respond effectively. Signs may include mild tongue flicking, mild restlessness or slowing, slight loss of responsiveness to work.
		5	Unfazed by change in environments. Remains relaxed.
Fear of Traffic	Tense body language, tail low or tucked, change in activity level, startle, retreat, escape in response to sight and sounds of vehicle traffic	1	Fearful around traffic. Signs may include tense body language, retreat, startle with slow recovery. Cannot perform its work and tries to escape.
		2	Moderate signs of apprehension or distress around heavy or noisy traffic. Signs may include moderate hurrying to walk away from area, tense body language, startle with quick recovery but not retreat. Loses focus on work but handler can support dog through it.
		3	Mildly apprehensive or distressed around heavy or noisy traffic. Signs may include very mild hurrying to walk away from area with good recovery, frequent tongue flicking, transient mild panting and/or moderately tense body language. Maintains work and improves with subsequent exposure.
		4	Very mild apprehension around heavy or noisy traffic. Recovers quickly. Signs may include mild tongue flicking, and/or mildly tense body language (ears low & pulled back slightly, lips pulled back). Maintains work.
		5	Dog is comfortable and at ease around traffic regardless of intensity.
Fear of Strangers	Fearful, nervous, apprehensive with strangers, cautious, avoidant, hackling, slow approach, keying in, barking, growling, escape	1	Very cautious when approached by or moving past isolated unfamiliar people. When approached, signs may include dilated eyes, very raised hackles, trembling, vocalizing, retreat and/or escape. May become aggressive in a situation where it can’t easily escape. Is unable to work past person, may vocalize and/or severe compression of the body. Very slow to recover even with support from the handler.
		2	Moderately cautious when approached by or moving past isolated unfamiliar people. When approached, signs may include low body posture, moderately pulling back to avoid contact, moderate raised hackles and/or may vocalize. When moving past, signs may include moderately slowing down and/or hesitancy to pass by, moderate focus on person, moderate raised hackles, vocalization and/or moderate compress…
		3	Mildly cautious when approached by or moving past isolated unfamiliar people. When approached, signs may include moving body away to avoid contact and/or slight compression of body. When moving past, signs may include mild slowing down, mild focus on person, mild hackling and/or mild compression of the body. Quickly recovers once past the person however may need support and encouragement from the…
		4	Slightly cautious when approached by or moving past isolated unfamiliar people. When approached, signs may include turning head away looking in other direction and/or leaning body away slightly. When moving past, signs may include watching person and/or slightly slowing down. Quickly recovers however may need a little verbal encouragement from handler.
		5	Shows no signs of fear or suspicion of unfamiliar people; comfortable around strangers regardless of strange appearance or behavior.
Noise Fear	Startle, tense body language, hurries, escape or displacement behaviors when exposed to noise such as car horns, hair dryers, vacuums, banging	1	Severe concern or fear reaction when exposed to sudden or loud noises from any source that interferes with dog's ability to maintain work despite encouragement. Signs may include a moderate to severe change in energy (slowing down or speeding up) and/or very tense body language. Dog may exhibit strong coping strategy of moving away, release of emotional energy and/or over 1 minute of habituation …
		2	Moderate concern or startle when exposed to sudden or loud noises from any source that interferes with dog's ability to maintain work without encouragement. Signs may include a moderate change in energy (slowing down or speeding up) and/or moderate tense body language and slow to habituate. Dog may exhibit coping strategy of moving away slightly, release of emotional energy and/or up to 1 minute …
		3	Mild signs of concern or startle when exposed to sudden or loud noises. Signs may include a mild to moderate change in energy (slowing down or speeding up) and/or mild to moderate tense body language with rapid return to normal. Maintains work and improves with subsequent exposure.
		4	Very mild signs of concern or startle when exposed to sudden or loud noises. Signs may include a very slight change in energy (slowing down or speeding up) and/or slightly tense body language with almost immediate return to normal. No concern noted if exposure repeated. Maintains work.
		5	No startle response, fear or apprehension when exposed to sudden or loud noises from any source.
Fear of Underfootings	Fearful, nervous, apprehensive of various walking surfaces: slippery floors, gratings, etc.	1	Fearful when approaching or walking on different surfaces. Signs may include hesitancy, hurrying, balking or refusal, very tense body language. Does not maintain work. Will avoid them even if it results in a clearance error or other mistake that may endanger the person.
		2	Moderate signs of avoidance when approaching or walking on different surfaces. Signs may include balking on approach, attempts to jump over, hurrying to get off surface or slowing down dramatically. Will always tend to avoid them, but not at the expense of making a clearance error or endangering the person. Requires encouragement to maintain work.
		3	Mild signs of avoidance when approaching or walking on different surfaces. Signs may include mild hesitancy to step on with mild transient compression, mild hurrying across surface, and moderately tense body language. Maintains work and improves with subsequent exposure without encouragement from handler.
		4	Very mild signs of avoidance when approaching or walking on different surfaces (slippery floors, gratings). Signs may include slight hesitancy to step on, very mild hurrying across surface, and mildly tense body language. Maintains work.
		5	No fear or apprehension when approaching different walking surfaces (slippery floors, gratings); crosses over them without changing pace.
Fear of Stairs	Hurries, refuses, or hesitant on stairs: closed stairs, open back stairs, open grate stairs, up stairs, down stairs	1	Fearful when approaching or walking on stairs. Signs may include hesitancy, hurrying, balking or refusal, very tense body language. Does not maintain work. Will avoid stairs or hurry when moving on them even if it results in a clearance error or other mistake that may endanger the person. Rushes to exit
		2	Moderate signs of avoidance or concern when approaching or walking on stairs. Signs may include balking on approach, attempts to jump off, hurrying up then whining and hesitant to go down, placing front feet on stairs but not rear feet at first then getting on stairs, compresses when moving on stairs, rushes to exit. Is not comfortable matching speed to handler or waiting on stairs.
		3	Mild signs of avoidance when approaching or walking on stairs. Signs may include mild hesitancy to step on with mild transient compression, mild hurrying on stairs, and mildly tense body language. Maintains work and improves with subsequent exposure.
		4	Very mild signs of avoidance when approaching or walking on stairs. Signs may include slight hesitancy to step on, very mild hurrying on stairs, and very mild tense body language. Maintains work.
		5	Is relaxed getting on, or going up and down stairs of all types.
Fear on Elevation	Dog is fearful, apprehensive, hesitant near platform edges or other elevated areas	1	Severe signs of fear when approaching edges, drop-offs, or when on an elevated area. Signs may include severely tense body language, severe balking or refusal on approach, severe pulling away from the edge, severe compression. Does not maintain work. Will not work effectively on elevated areas
		2	Moderate signs of fear when approaching edges, drop-offs, or when on an elevated area. Signs may include moderately tense body language, balking on approach, pulling away from the edge, moderate compression. Is not comfortable matching speed to handler or waiting in the elevated area.
		3	Mild signs of apprehension when approaching edges, drop-offs, or when on an elevated area. Signs may include mildly tense body language, mild hesitancy with mild transient compression and/or mild hurrying. Maintains work and improves with subsequent exposure.
		4	Very mild signs of caution when approaching edges or when on an elevated area. Signs may include very mild tense body language, hesitancy but maintains work.
		5	Is relaxed when on elevated areas of all types.
Body sensitivity to object contact	Inhibited by physical contact with objects. Manifested by change in energy, inhibited reaction or slowing down and/or avoiding or freezing when placing item overhead, hypervigilance with foot placement, avoidance of tight spaces.	1	Severe anxiety from physical contact with objects. Does not maintain work and fails to recover to previous level of composure and responsiveness. Signs may include hurrying, very frequent tongue flicking, avoiding situation and/or freezing.
		2	Moderate anxiety and slow recovery from physical contact with objects. Maintains work with encouragement but has moderate loss of responsiveness to work. Anxiety signs may include moderate hypervigilance, avoidance of tight spaces and/or objects overhead.
		3	Mild signs of anxiety from physical contact with objects. Recovers quickly but has mild loss of responsiveness to work especially with clearances. Anxiety signs may include frequent tongue flicking, mild hypervigilance where stepping, moderate slowing down or restlessness and/or mild avoidance of tight spaces.
		4	Initial very mild signs of anxiety from physical contact with objects. Recovers very quickly and remains able to work & respond effectively. Anxiety signs may include infrequent tongue flicking, mild slowing down and/or very mild avoidance with a slight loss of responsiveness to work
		5	Unfazed by physical contact with objects. Remains relaxed.
Table S4. Scoring definitions for all items in the Environmentall test, adapted from the IWDR Behavior Checklist.

## Sheet: Table S5
	3M Components		5M Components			11M Components		Final Components
Performance Test Variable	Work Drive		Work Drive	Reward Engagement		Reward Engagement		Work Drive
Reward Focus	n/a		0.167	0.822		0.768		0.56
Reward Possession	0.861		0.45	0.673		0.856		0.76
Reward Persistence	0.628		0.509	0.142		0.67		--
Air Scenting	0.874		0.856	0.276		n/a		0.842
Hunt	0.86		0.908	0.146		n/a		0.891
Task Engagement	0.898		0.885	0.247		n/a		0.881
Handler Engagement	--		-0.605	0.501		--		--
Reward Arousal	--		--	--		--		--
Working Arousal	--		--	--		--		--
Table S5. PCA loadings for the Performance test variables at each time point. N/a refers to items not tested at that time point. Dashed lines indicate items that did not have any loadings > .5, or loaded strongly onto more than one component, and were removed from the analysis and retained as individual items.

## Sheet: Table S6
ERT Variable	3M Component		5M Component		11M Component		Final Component
Novel Object	0.657		--		0.533		0.688
Sudden Appearance	0.733		0.863		0.766		0.81
Acoustic Startle	0.849		0.806		0.831		0.841
Animated Object	0.648		0.744		0.745		0.793
Table S6. PCA loadings for the ERT at each time point. Dashed lines indicate item that did not have any loadings > .5 and was removed from the analysis and retained as individual items.

## Sheet: Table S7
	3M Components		5M Components			11M Components
Environmental Test variable	Environmental Sensitivity		Environmental Sensitivity	Environmental Confidence		Environmental Confidence	Boldness
Noise Fear	0.877		0.844	0.154		0.727	0.197
Anxious In Unfamiliar Situations	0.854		0.857	0.063		0.295	0.856
Fear of Traffic	0.8		0.83	-0.017		0.711	0.284
Sensitivity to Body Contact	0.75		0.327	0.656		--	--
Fear on Elevation	--		-0.203	0.811		0.688	-0.231
Fear of Stairs	--		0.122	0.813		0.858	-0.126
Fear of Strangers	--		--	--		-0.209	0.802
Fear of Underfootings	--		--	--		--	--
Table S7. PCA loadings for the Environmental Test at each time point. Dashed lines indicate items that did not have any loadings > .5, or loaded strongly onto more than one component, and were removed from the analysis and retained as individual items.
